# Supplementary material for: Deep learning algorithm for detection of acute heart failure using standard ECG waveforms
Source: Eur Heart J Digit Health. 2025 Nov 10;7(2):ztaf132. doi: 10.1093/ehjdh/ztaf132 (PMC12853116; doi:10.1093/ehjdh/ztaf132)
Supplement: ztaf132_Supplementary_Data [file ztaf132_supplementary_data.zip]

Archive with 3 entries (3 files):
- Sup Fig 1.tif
- Sup Fig 2.tif
- Supplementary Tables.docx
